# Supplementary material for: Metamaterials with amplitude gaps for elastic solitons
Source: Nat Commun. 2018 Aug 24;9:3410. doi: 10.1038/s41467-018-05908-9 (PMC6109112; doi:10.1038/s41467-018-05908-9)
Supplement: Supplementary file 8 — Supplementary Dataset 1 [file 41467_2018_5908_MOESM8_ESM.txt]

This code is to simulate the response of the aligned chain discussed in the paper


(1) run 'Supplementary_Software_2.m';


(2) follow the prompt and choose how to excite the pulse;

(3) animations are saved as gif in folders 'animation_BC1' and 'animation_BC2'
