# Supplementary material for: Metamaterials with amplitude gaps for elastic solitons
Source: Nat Commun. 2018 Aug 24;9:3410. doi: 10.1038/s41467-018-05908-9 (PMC6109112; doi:10.1038/s41467-018-05908-9)
Supplement: Supplementary file 9 — Supplementary Dataset 2 [file 41467_2018_5908_MOESM9_ESM.txt]

% ---------- main function  -----------
% -------- code by Bolei Deng --------
% ---------- Mar 6, 2018 -------------

warning('off')
clear all
close all
clc
global N alpha phi0 Ktheta Ks Boundary_condition
global U_out theta_out cc T_out
global b w sig K_input T0

% This code simulate the response of of 2xN crosses connected
% by thin and flexible hinges

% choose boundary conditions
disp('Choose boundary conditions: ');disp(' ');
disp('if you input 1, the theoretical solution is applied to the first pair of units');
disp('if you input 2,  a displacement U_input in the longitudinal direction is applied to the mid-point at the left end of the chain');
disp('(see Section S3.1 in Supplementary Materials for details)');disp(' ');
Boundary_condition = 1; % set default value 1
Boundary_condition = str2num(input('input your choice (type number 1 or 2): ','s'));
if Boundary_condition ~= 1 && Boundary_condition ~= 2
    error('Boundary_condition should be either 1 or 2');
end

%% User defined parameters
%%%%%%%%%%%%%%%%%%%%%%%%%%%%%%%%%%%%%%
% structure
% -----------------------------------
N = 200; % number of units in the chain
alpha = 1.8; % normalized inertia
Ks = 0.02; % normalized shearing stiffness
Ktheta = 1.5e-4; % normalized torsional stiffness
phi0 = 0.0; % angle in rad that defines the shift of neighboring horizontal hinges in vertical dirrection
sig = 1;   % sig = 1: Energetically favorable rotations are excited
           % sig = -1: Energetically unfavorable rotations are excited
% -----------------------------------

% boundary condition
if Boundary_condition == 1
    % obtain theoretical solution   
    cc = 0.1; % velocity of soliton (to generate theoretical solution of soliton)    
    [Z,theta_out,U_out] = Supplementary_Software_3(cc,1);% input variables: velocity & plus-mius sign in S28
    T_out = Z./cc;
end
if Boundary_condition == 2
    % input signal: U_input=b+b*tanh((T-T0)/w)
    b = 0.4; % amplitude of the impact in [0,0.5]
    w = 50; % sharpness of the impact in [30,100]
    T0 = 400;
    K_input = 1; % stiffness of the auxiliary spring introduced to apply U_input
end
%%%%%%%%%%%%%%%%%%%%%%%%%%%%%%%%%%%%%%

% simulation time & animation play rate
Time = N*14; %duration of hte simulatios
Framenumber = Time/100; %number of frames used to generate the movies

% initial condition
y0 = 0.0000001.*rand(4*N,1);

%% integrate the system of ODEs with ODE45
tic
options = odeset('RelTol',1e-12,'AbsTol',1e-12);
[T,Y] = ode45('Supplementary_Software_4',[0,Time], y0);
[Timelength, Distance]=size(Y);
timeelapse=toc;
disp(' '); disp(['Approximate running time is: ', num2str(timeelapse)])

%% post processing data
clear U theta
% define file name
% extract displacement (U) and rotation (theta) from output (Y)
X = 1:N;
for i=X
    U(:,i) = Y(:,4*(i-1)+1);
    theta(:,i) = Y(:,4*(i-1)+3);
end
Rmin=min(min(theta));Rmax=max(max(theta));
Umin=min(min(U));Umax=max(max(U));

% plot rotation signal
fig = figure(1);
clf
set(fig,'position', [0, 0, 1000,400])
set(gcf,'Color',[1,1,1])
if Boundary_condition == 1
    mkdir('animation_BC1');
    file = ['phi0_',num2str(phi0),'_Ktheta_',num2str(Ktheta),...
        '_Ks_',num2str(Ks),'_alpha_',num2str(alpha),'_c_',num2str(cc),...
        '_num_',num2str(N),];
    filename1 = ['animation_BC1/',file,'_rotation','.gif'];
    filename2 = ['animation_BC1/',file,'_displacement','.gif'];
end
if Boundary_condition == 2
    mkdir('animation_BC2');
    file = ['phi0_',num2str(phi0),'_Ktheta_',num2str(Ktheta),...
        '_Ks_',num2str(Ks),'_alpha_',num2str(alpha),'_b_',num2str(b),...
        '_w_',num2str(w),'_num_',num2str(N),];
    filename1 = ['animation_BC2/',file,'_rotation','.gif'];
    filename2 = ['animation_BC2/',file,'_displacement','.gif'];
end

count = 0;
for t=1:Timelength
    if T(t) > count*Time/Framenumber
        count = count + 1;
        hold off
        skip=1;
        plot(2:skip:N,theta(t,2:skip:end),'ko','markerfacecolor','r','MarkerSize',7);hold on;
        if Boundary_condition == 1
            plot(Z-Z(end)+cc*T(t)+1, theta_out, '-r','linewidth',1.5);
            legend('discrete model','theoretical solution');
        end
        ylabel('angle. \it\theta\rm_i  [rad]','FontName','Arial','fontsize',36)%x????
        ylim([min(Rmin),1.5*min((Rmax))]);
        xlabel('unit number \iti','FontName','Arial','fontsize',36)%y????
        set(gca,'FontName','Arial','fontsize',32)%
        xlim([0,N])
        box on
        pause(0.0001);
        frame = getframe(fig);
        im = frame2im(frame);
        [imind,cm] = rgb2ind(im,1024);
        if count == 1
            imwrite((imind),cm,filename1,'gif','DelayTime',0.005, 'Loopcount',inf);
        else
            imwrite(uint8(imind),cm,filename1,'gif','DelayTime',0.005,'WriteMode','append');
        end
    end
end
disp('Rotational signal output completed!');
% plot displacement signal
fig = figure(2);
clf
set(fig,'position', [0, 0, 1000,400])
set(gcf,'Color',[1,1,1])
filename = ['animations/',file,'_displacement','.gif'];
count = 0;
for t=1:Timelength
    if T(t) > count*Time/Framenumber
        count = count + 1;
        hold off
        skip=1;
        plot(2:skip:N,U(t,2:skip:end),'ks','markerfacecolor','b','MarkerSize',7);hold on;
        if Boundary_condition == 1
            plot(Z-Z(end)+cc*T(t)+1, fliplr(U_out), '-b','linewidth',1.5);
            legend('discrete model','theoretical solution');
        end
        ylabel('displacement. \itU_i','FontName','Arial','fontsize',36)%x????
        ylim([Umin,1.5*Umax]);
        xlabel('unit number \iti','FontName','Arial','fontsize',36)%y????
        set(gca,'FontName','Arial','fontsize',32)%
        xlim([0,N]);
        box on
        pause(0.0001);
        frame = getframe(fig);
        im = frame2im(frame);
        [imind,cm] = rgb2ind(im,1024);
        if count == 1
            imwrite((imind),cm,filename2,'gif','DelayTime',0.005, 'Loopcount',inf);
        else
            imwrite(uint8(imind),cm,filename2,'gif','DelayTime',0.005,'WriteMode','append');
        end
    end
end
disp('Displacement signal output completed!');
