# Supplementary material for: Metamaterials with amplitude gaps for elastic solitons
Source: Nat Commun. 2018 Aug 24;9:3410. doi: 10.1038/s41467-018-05908-9 (PMC6109112; doi:10.1038/s41467-018-05908-9)
Supplement: Supplementary file 10 — Supplementary Dataset 3 [file 41467_2018_5908_MOESM10_ESM.txt]

% --- theoretical solution generator  ---
% ---------- code by Bolei Deng ---------
% ------------ Mar 6, 2018 --------------

% general theoretical solution for solitons discribed by 
% equation S28 in Supplementary Materials is generated here

function [Z,theta_out,U_out] = Supplementary_Software_3(cc,sig)
    % read parameters from global varibales
    global Ks Ktheta phi0 alpha
    % Eq. S23
    beta = alpha^2/(alpha^2*(Ks-Ktheta)-cc^2);
    % Eq. S27
    C1 = -2*beta*((2*cc^2)/(1-cc^2)*sin(phi0)^2-3*Ktheta);
    C2 = -3*beta*((cc^2)/(1-cc^2)*sin(2*phi0));
    C3 = -beta*cc^2*(7*cos(2*phi0)-1)/(3*(1-cc^2));
    % Eq. S30
    D1 = -C2/(3*C1);
    D2 = (C2^2/(9*C1^2)-C3/(2*C1))^0.5;
    W = C1^0.5;
    % define the range of Z (\zeta) 
    increment = 0.1;
    Z1 = -100:increment:100;
    % Eq. S28
    theta_out = 1./(D1+sig.*D2.*cosh(W.*Z1));
    Z = 0:increment:200;
    
    % obatin displacemntal component
    % Eq. S31
    U_out = 0;
    for k = 2:length(Z)
        f = -(cos(phi0+theta_out(1:k))-cos(phi0))./cos(phi0)./(1-cc^2);
        U_out(k) = trapz(Z(1:k),f);
    end
    U_out = U_out - U_out(1);
    
    % taking the real part of solutions
    theta_out = real(theta_out);
    U_out = real(U_out);
end
