# Supplementary material for: Metamaterials with amplitude gaps for elastic solitons
Source: Nat Commun. 2018 Aug 24;9:3410. doi: 10.1038/s41467-018-05908-9 (PMC6109112; doi:10.1038/s41467-018-05908-9)
Supplement: Supplementary file 11 — Supplementary Dataset 4 [file 41467_2018_5908_MOESM11_ESM.txt]

% ---------- ODEs of legos -----------
% -------- code by Bolei Deng --------
% ---------- Mar 6, 2018 -------------

%y(1+4i) -- x
%y(2+4i) -- dx/dt
%y(3+4i) -- theta
%y(4+4i) -- dtheta/dt

function dy = Supplementary_Software_4(T,y)
% global parameters
global N Ks Ktheta alpha phi0 Boundary_condition
global b w sig K_input
global U_out theta_out T_out T0

% initialize solution
dy = zeros(4*N,1);
% check the direction
warning('on')
if sig~=1 && sig~=-1
    warning(['parameter sig must be 1 or -1',' while ',num2str(sig),' was provided',...
        'sig is automatically set to ',num2str(sign(sig))]);
    sig = sign(sig);
end
warning('off')

i=1;
posi = 4*(i-1); % first unit
post_posi = posi+4; % second unit
%% boundary conditions: apply impact to first unit
% this part is an implementation for S3.1 of Supplementary materials
if Boundary_condition == 1
    % obtain input data from theoretical solutions
    Disp = interp1(T_out,U_out,T);
    Theta = interp1(T_out,theta_out,T);
    if isnan(Disp)
        Disp = U_out(end);
    end
    if isnan(Theta)
        Theta = theta_out(end);
    end
    % apply solutions on first unit
    y(posi+3) = Theta;
    y(posi+4) = 0;
    y(posi+1) = Disp;
    y(posi+2) = 0;
end
if Boundary_condition == 2
    U_input = b + b*tanh((T-T0)/w);
    % Eq. S4
    F_input = K_input*(U_input-y(posi+1)-sig*1/2*sin(y(posi+3)));
    % Eq. S5
    M_input = sig*0.5*F_input*cos(y(posi+3));
    % Eqs. S6
    % displacement component
    dy(posi+1) = y(posi+2);
    dy(posi+2) = y(post_posi+1) - y(posi+1) + 1/2/cos(phi0)*...
        (2*cos(phi0) - cos(phi0+y(posi+3))-cos(phi0+y(post_posi+3)))...
        +F_input;
    % rotation component
    dy(posi+3) = y(posi+4);
    dy(posi+4) = alpha^2*(-Ktheta*(y(post_posi+3)+3*y(posi+3)) ...
        + Ks*cos(phi0+y(posi+3))*(sin(phi0+y(post_posi+3))-sin(phi0+y(posi+3)))...
        - sin(phi0+y(posi+3))*(2*cos(phi0)-cos(phi0+y(post_posi+3))-cos(phi0+y(posi+3))...
        + 2*cos(phi0)*(y(post_posi+1)-y(posi+1))) + M_input);
end

%% equations of the chain
for i=2:N-1
    % define poisitons
    posi = 4*(i-1);% i -th
    pre_posi = posi-4; % i-1 -th
    post_posi = posi+4; % i+1 -th   
    % equation S3 in supplementary materials
    % (1) equations of displacement
    dy(posi+1) = y(posi+2);
    dy(posi+2) = y(post_posi+1) + y(pre_posi+1)-2*y(posi+1) - 1/2/cos(phi0)*...
        (cos(phi0+y(post_posi+3))-cos(phi0+y(pre_posi+3)));  
    % (2) equations of rotations
    dy(posi+3) = y(posi+4);
    dy(posi+4) = alpha^2*(-Ktheta*(y(pre_posi+3)+4*y(posi+3)+y(post_posi+3)) ...
         + Ks*cos(phi0+y(posi+3))*((sin(phi0+y(pre_posi+3))-2*sin(phi0+y(posi+3))+sin(phi0+y(post_posi+3))))...
        - sin(phi0+y(posi+3))*(4*cos(phi0)-cos(phi0+y(pre_posi+3))-2*cos(phi0+y(posi+3))...
        -cos(phi0+y(post_posi+3))+2*cos(phi0)*(y(post_posi+1)-y(pre_posi+1))));
end

%% boundary conditions: free end
i=N;
% define poisitons
posi = 4*(i-1); % last unit
pre_posi = posi-4; % second last unit
dy(posi+1) = y(posi+2);
dy(posi+2) = y(pre_posi+1) - y(posi+1) - 1/2/cos(phi0)*...
      (2*cos(phi0) - cos(phi0+y(posi+3))-cos(phi0+y(pre_posi+3))) - 2.*y(posi+2);  
dy(posi+3) = y(posi+4);
dy(posi+4) = alpha^2*(-Ktheta*(y(pre_posi+3)+3*y(posi+3)) ...
     + Ks*cos(phi0+y(posi+3))*(sin(phi0+y(pre_posi+3))-sin(phi0+y(posi+3)))...
    - sin(phi0+y(posi+3))*(2*cos(phi0)-cos(phi0+y(pre_posi+3))-cos(phi0+y(posi+3))...
    + 2*cos(phi0)*(y(posi+1)-y(pre_posi+1))));

% %% boundary conditions: fix end
% i=Number;
% % define poisitons
% posi = 4*(i-1); % last unit
% pre_posi = posi-4; % second last unit
% dy(posi+1) = y(posi+2);
% dy(posi+2) = 0;  
% dy(posi+3) = y(posi+4);
% dy(posi+4) = alpha^2*(-K*(y(pre_posi+3)+3*y(posi+3)) ...
%      + Ks*cos(phi0+y(posi+3))*(sin(phi0+y(pre_posi+3))-sin(phi0+y(posi+3)))...
%     - sin(phi0+y(posi+3))*(2*cos(phi0)-cos(phi0+y(pre_posi+3))-cos(phi0+y(posi+3))...
%     + 2*cos(phi0)*(y(posi+1)-y(pre_posi+1))))...
%     -damptheta*y(posi+4);
end
